# Supplementary material for: Mortality, Morbidity and Health-Related Outcomes in Informal Caregivers Compared to Non-Caregivers: A Systematic Review
Source: Int J Environ Res Public Health. 2022 May 11;19(10):5864. doi: 10.3390/ijerph19105864 (PMC9141545; doi:10.3390/ijerph19105864)
Supplement: Supplementary file 1 [file ijerph-19-05864-s001.zip]

Archive with 1 entries (1 files):
- ijerph-1662324-supplementary.pdf
